# Supplementary material for: Biologically synthesized silver nanoparticles as potent antibacterial effective against multidrug‐resistant Pseudomonas aeruginosa
Source: Lett Appl Microbiol. 2022 Jun 22;75(3):680–8. doi: 10.1111/lam.13759 (PMC9543579; doi:10.1111/lam.13759)
Supplement: Supplementary file 2 — Table S1. Minimal inhibitory concentrations of antibiotics and nanoparticles and their synergisms. [file LAM-75-680-s001.xlsx]

## Sheet: Susceptibility patterns
Strains	MICs of Antibiotics
	AK (MIC) (µg/mL)	Interpretation	GN (MIC) (µg/mL)	Interpretation	CAZ (MIC) (µg/mL)	Interpretation	CIP (MIC) (µg/mL)	Interpretation	LVX (MIC) (µg/mL)	Interpretation	MRP (MIC) (µg/mL)	Interpretation	COL (MIC) (µg/mL)	Interpretation	TZP (MIC) (µg/mL)	Interpretation	Strain Definition
H039	64	Resistant	64	Resistant	64	Resistant	16	Resistant	16	Resistant	64	Resistant	0.5	Intermediate	128/4	Resistant	XDR
H278	64	Resistant	32	Resistant	64	Resistant	8	Resistant	4	Resistant	32	Resistant	0.25	Intermediate	128/4	Resistant	XDR
RME 124	64	Resistant	2	Susceptible	64	Resistant	16	Resistant	8	Resistant	4	Intermediate	0.5	Intermediate	128/4	Resistant	MDR
INP-64	2	Susceptible	16	Resistant	64	Resistant	0.062	Susceptible	0.5	Susceptible	0.5	Susceptible	0.5	Intermediate	16/4	Susceptible
INP-62	64	Resistant	16	Resistant	64	Resistant	0.125	Susceptible	0.5	Susceptible	2	Susceptible	0.25	Intermediate	128/4	Resistant	MDR
RME 27	4	Susceptible	0.5	Susceptible	64	Resistant	0.25	Susceptible	1	Susceptible	0.5	Susceptible	0.25	Intermediate	8/4	Susceptible
	MICs of Nanoparticles
	L-NP (µg/mL)	F-NP (µg/mL)
H039	>128	64
H278	>128	128
RME 124	>128	64
INP-64	>128	64
INP-62	>128	64
RME 27	>128	64
Pae 27853	8	4

## Sheet: MICs and Synergisms
Strains	Synergism with Antibiotics
	CAZ	LVX	MRP
H039	64	16	64	MIC alone
	64	16	64	L-NP	Synergism
	32	0.125	16	F-NP
H278	64	4	32	MIC alone
	64	4	32	L-NP	Synergism
	32	4	32	F-NP
RME 124	64	8	4	MIC alone
	64	16	4	L-NP	Synergism
	32	8	2	F-NP
INP-64	64	0.5	0.5	MIC alone
	64	0.5	0.5	L-NP	Synergism
	64	0.125	0.5	F-NP
INP-62	64	0.5	2	MIC alone
	64	0.5	2	L-NP	Synergism
	32	0.5	2	F-NP
RME 27	64	1	0.5	MIC alone
	64	0.5	0.25	L-NP	Synergism
	32	0.062	0.25	F-NP
	Synergism
The interaction of the nanoparticles with antibiotics commonly used to treat P. aeruginosa infections was evaluated, and synergic effects were found with meropenem and levofloxacin for the F-NP for most of the clinical strains tested
